# Supplementary material for: Resveratrol Induces Oxidative Stress and Downregulates GPX4 and xCT to Activate the Ferroptosis Pathway for Anti-Bladder Cancer Organoids
Source: J Cancer. 2025 Jun 9;16(8):2613–25. doi: 10.7150/jca.109350 (PMC12170997; doi:10.7150/jca.109350)
Supplement: Supplementary file 1 — Supplementary figures and tables. [file jcav16p2613s1.zip]

Archive with 5 entries (5 files):
- Table S3.docx
- FigureS1-S6.pdf
- Table S1.docx
- Table S1.xlsx
- Table S2.docx
