# Supplementary material for: Resveratrol Induces Oxidative Stress and Downregulates GPX4 and xCT to Activate the Ferroptosis Pathway for Anti-Bladder Cancer Organoids
Source: J Cancer. 2025 Jun 9;16(8):2613–25. doi: 10.7150/jca.109350 (PMC12170997; doi:10.7150/jca.109350)
Supplement: Supplementary file 1 — Supplementary figures and tables. [file jcav16p2613s1.zip › Table S1.xlsx]

## Sheet: Sheet1
Table S1 Clinical information of 18 patients corresponding to BCDOs
Patient code	Gender	Age	TNM	Histology type	Grade	Muscular invasion	Surgical method	IHC					RES response
								GATA-3	CK7	P63	KI67	P53
BCDO1	male	64	T2N0M0	Urothelial carcinoma	high grade	√	RC	+	+	+	0.6	0.2	0
BCDO2	male	69	T3aN0M0	Urothelial carcinoma	high grade	NS	TURBT	+	+	/	0.8	/	1
BCDO3	male	45	TaN0M0	Papillary urothelial carcinoma	high grade	/	TURBT	+	/	/	0.5	√, wide type	1
BCDO4	male	38	T1N0M0	Papillary urothelial carcinoma	high grade	NS	TURBT	/	/	/	0.25	0.2	1
BCDO5	male	62	T1N0M0	Papillary urothelial carcinoma	high grade	/	TURBT	+	/	/	0.9	√	1
BCDO6	male	57	TaN0M0	Papillary urothelial carcinoma	high grade	/	TURBT	/	/	/	0.15	√	1
BCDO7	male	63	T1N0M0	Papillary urothelial carcinoma	high grade	/	RC	/	+	+	0.1	0.1	1
BCDO8	male	59	T1N0M0	Papillary urothelial carcinoma	high grade	/	RC	/	+	+	0.2	0.55	0
BCDO9	male	56	T1N0M0	Papillary urothelial carcinoma	high grade	/	TURBT	/	/	/	0.3	0.8	0
BCDO10	male	71	TaN0M0	Papillary urothelial carcinoma	high grade	/	TURBT	/	+	/	0.35	0.2	0
BCDO11	male	65	T2N1M1	Urothelial carcinoma	high grade	√	TURBT	+	/	/	0.3	/	0
BCDO12	female	73	T1N0M0	Urothelial carcinoma	high grade	NS	TURBT	+	/	+	0.5	√, mutant type	1
BCDO13	male	63	T3bN0M0	Urothelial carcinoma	high grade	√	RC	+	+	+	0.3	0.6	1
BCDO14	male	80	T1N0M0	Papillary urothelial carcinoma	high grade	/	TURBT	/	+	/	0.15	0.6	0
BCDO15	male	71	T2N0M0	Urothelial carcinoma	high grade	√	TURBT	+	+	/	0.9	√	0
BCDO16	male	72	T3bNxM1	Urothelial carcinoma	high grade	√	TURBT	+	/	/	0.8	0.7	1
BCDO17	male	71	T1N0M0	Papillary urothelial carcinoma	high grade	/	TURBT	+	/	/	0.6	0.4	1
BCDO18	male	74	TaN0M0	Papillary urothelial carcinoma	high grade	/	TURBT	+	/	/	0.08	0.35	0
